# Supplementary material for: Room-Temperature Solution-Processed 0D/1D Bilayer Electrodes for Translucent CsPbBr3 Perovskite Photovoltaics
Source: Nanomaterials (Basel). 2021 Jun 4;11(6):1489. doi: 10.3390/nano11061489 (PMC8227939; doi:10.3390/nano11061489)
Supplement: Supplementary file 1 [file nanomaterials-11-01489-s001.zip]

Archive with 1 entries (1 files):
- nanomaterials-1239344-supplementary.pdf
